# Supplementary material for: Risk factors associated with congenital anomalies among newborns in southwestern Ethiopia: A case-control study
Source: PLoS One. 2021 Jan 28;16(1):e0245915. doi: 10.1371/journal.pone.0245915 (PMC7843017; doi:10.1371/journal.pone.0245915)
Supplement: S1 Syntax — (SPS) [file pone.0245915.s005.sps]

* Encoding: UTF-8.

DATASET ACTIVATE DataSet1.
LOGISTIC REGRESSION VARIABLES outcome
  /METHOD=ENTER ANCF Drug_FTM pesticids passive_smoking Foloc_acid BD_history Watersource 
  /CONTRAST (ANCF)=Indicator
  /CONTRAST (Drug_FTM)=Indicator
  /CONTRAST (pesticids)=Indicator
  /CONTRAST (passive_smoking)=Indicator
  /CONTRAST (Foloc_acid)=Indicator(1)
  /CONTRAST (BD_history)=Indicator
  /CONTRAST (Watersource)=Indicator(1)
  /PRINT=GOODFIT CI(99)
  /CRITERIA=PIN(0.01) POUT(0.10) ITERATE(20) CUT(0.5).
